# Supplementary material for: Factors Associated with the Perception of Obstetric Violence and Its Emotional Impact on Healthcare Training: A Cross-Sectional Study
Source: Nurs Rep. 2025 Nov 28;15(12):425. doi: 10.3390/nursrep15120425 (PMC12735495; doi:10.3390/nursrep15120425)
Supplement: Supplementary file 1 [file nursrep-15-00425-s001.zip]

Archive with 2 entries (2 files):
- nursrep-3975938-Supplementary Material S1.pdf
- nursrep-3975938-Supplementary Material S2.pdf
